# Supplementary material for: Novel Mechanism by a Bis-Pyridinium Fullerene Derivative to Induce Apoptosis by Enhancing the MEK-ERK Pathway in a Reactive Oxygen Species-Independent Manner in BCR-ABL-Positive Chronic Myeloid Leukemia-Derived K562 Cells
Source: Int J Mol Sci. 2022 Jan 11;23(2):749. doi: 10.3390/ijms23020749 (PMC8775703; doi:10.3390/ijms23020749)
Supplement: Supplementary file 1 [file ijms-23-00749-s001.zip]

Archive with 1 entries (1 files):
- ijms-1536957-supplementary.pdf
